# Supplementary material for: Genome-wide analysis suggests the importance of vascular processes and neuroinflammation in late-life antidepressant response
Source: Transl Psychiatry. 2021 Feb 15;11:127. doi: 10.1038/s41398-021-01248-3 (PMC7884410; doi:10.1038/s41398-021-01248-3)
Supplement: Supplementary file 3 — Supplementary Tables [file 41398_2021_1248_MOESM3_ESM.xlsx]

## Sheet: S1
	Supplementary Table 1. External validation cohort sample characteristics and basic demographics.
		External Validation Cohorts
		STAR*D	CANBIND-1	STOP-PD II
	Study Information
	Study Name	Sequenced Treatment Alternatives to Relieve Depression (Level 1)	The Canadian Biomarker Integration Network in Depression	Sustaining Remission of Psychotic Depression (Acute Phase)
	ClinicalTrials.gov Registration	NCT00021528	NCT01655706	NCT01427608
	Study Design	Prospective cohort	Prospective cohort	DBRCT
	Study Duration (weeks)	44055	8, 16	12
	Country of Recruitment	United States	Canada	United States, Canada
	Treatment and Dosage (mg/day)	CIT (variable)	ESC (10-20mg/d), ESC + ARI (2-10mg/d)	SRT (150-200 mg/d) + OLZ (15-20 mg/d)
	Measurement	HRSD	MADRS	HRSD
	MDD Inclusion Criteria	MDD via DSM-IV-TR,	MDD via DSM-IV-TR,	MDD via DSM-IV-TR,
		≥14 HRSD	≥24 MADRS	HRSD >20
	Genotyping Array	Affymetrix Human Mapping 500k Array, Affymetrix Genome-Wide Human Array 5.0.	Illumina 2.5 Omni BeadChip	Illumina PsychArray BeadChip
	Basic Demographics
	Sample size (full cohort)	821	157	134
	European Ancestry [n (%)]	821 (100%)	114 (72.6%)	116 (86.6%)
	Subset Demographics
	Sample size (analyzed cohort)	821	111	114
	Age [Mean (SD)]	43.6 (13.3)	36.1 (12.9)	59.3 (14.3)
	Older adults (i.e., ≥ 60 years) [n (%)]	100 (12.1)	2 (1.8)	61 (53.0)
	Female [n (%)]	487 (59.3%)	63 (56.7)	74 (64.9%)
	Remission rate [n (%)]	384 (46.8%)a	W8: 34 (30.6%)b, W16: 67 (60.3%)	59 (51.0%)a
	Percentage symptom improvement [Mean (SD)]c	45.8 (38.2)	W8: 46.5 (32.1), W16: 66.4 (27.02)	71.0 (21.4)
	aDefined using HRSD ≤ 7
	bDefined using MADRS ≤ 10
	cPercentage improvement defined as change in final score from baseline.
	Note. Sample size include individuals with non-missing genotyping and clinical data.
	Abbreviations. ARI, aripiprazole; CIT, citalopram; DBRCT, double-blind randomized controlled trial; DSM, Diagnostic and Statistical Manual of Mental Disorders; ESC, escitalopram; HRSD, Hamilton Rating Scale for Depression; MADRS, Montgomery-Åsberg Depression Rating Scale; MDD, major depressive disorder; OLZ, olanzapine; SRT, sertraline.

## Sheet: S2
	Supplementary Table 2. Sample demographics for the IRL-GREY cohort.
	Characteristics	Total mixed-ancestry cohort				European-ancestry sub-cohort				African-ancestry sub-cohort
		Total (N=335)	Non-remitters (N=161)	Remitters (N=174)	Statistica	Total (N=307)	Non-remitters (N=146)	Remitters (N=161)	Statistica	Total (N=22)	Non-remitters (N=11)	Remitters (N=11)	Statistica
		N (%)	N (%)	N (%)	χ2	N (%)	N (%)	N (%)	χ2	N (%)	N (%)	N (%)	χ2
	Sex				0.001				0.002				0.53
	Females	213 (63.6%)	88 (54.7%)	125 (71.8%)		191 (62.2%)	78 (53.4%)	113 (70.2%)		19 (86.4%)	9 (81.8%)	10 (90.9%)
	Recruitment site				0.022				0.067				0.31
	University of Pittsburgh	137 (40.9%)	54 (33.5%)	83 (47.7%)		131 (42.7%)	53 (36.3%)	78 (48.4%)		5 (22.7%)	1 (9.1%)	4 (36.4%)
	University of Toronto	96 (28.7%)	49 (30.4%)	47 (27.0%)		85 (27.7%)	42 (28.8%)	43 (26.7%)		7 (31.8%)	4 (36.4%)	3 (27.3%)
	Washington University	102 (30.4%)	58 (36.0%)	44 (25.3%)		91 (29.6%)	51 (34.9%)	40 (24.8%)		10 (45.5%)	6 (54.5%)	4 (36.4%)
		Mean (SD)	Mean (SD)	Mean (SD)	Kruskal-Wallis	Mean (SD)	Mean (SD)	Mean (SD)	Kruskal-Wallis	Mean (SD)	Mean (SD)	Mean (SD)	Kruskal-Wallis
	Age (years)	68.8 (7.1)	67.5 (6.1)	70.0 (7.7)	0.002	68.9 (7.0)	67.9 (6.2)	69.8 (7.6)	0.045	67.8 (7.8)	64.1 (2.9)	71.5 (9.5)	0.022
	Baseline MADRS score	26.5 (5.6)	28.3 (5.4)	24.8 (5.3)	< 0.001	26.3 (5.6)	28.1 (5.4)	24.6 (5.2)	< 0.001	28.1 (5.0)	28.5 (4.4)	27.6 (5.8)	0.68
	End-of-treatment MADRS score	13.5 (10.8)	23.3 (6.6)	4.3 (2.9)	< 0.001	13.4 (10.7)	23.2 (6.7)	4.4 (3.0)	< 0.001	13.2 (10.8)	23.0 (5.5)	3.4 (1.9)	< 0.001
	% MADRS improvement	50.6 (37.5)	16.4 (22.3)	82.2 (12.7)	< 0.001	50.6 (37.4)	16.3 (22.6)	81.7 (12.9)	< 0.001	52.8 (39.6)	17.5 (22.8)	88.1 (6.0)	< 0.001
	Treatment length (weeks)	13.5 (2.6)	13.1 (2.5)	13.8 (2.6)	0.015	13.6 (2.7)	13.2 (2.6)	13.9 (2.7)	0.013	12.9 (1.9)	12.5 (1.4)	13.3 (2.3)	0.32
	Current MDE duration (weeks)	323.1 (677.1)	428.6 (782.0)	225.4 (547.3)	0.006	333.1 (702.7)	444.7 (816.2)	231.9 (564.8)	< 0.001	205.0 (247.2)	295.5 (261.8)	114.4 (204.3)	0.085
	Time-to-remission (weeks)b	10.2 (4.6)	13.1 (2.5)	7.5 (4.4)	< 0.001	10.3 (4.7)	13.2 (2.6)	7.6 (4.5)	< 0.001	9.5 (4.2)	12.5 (1.4)	6.5 (4.0)	< 0.001
	VEN dosage (mg/day)	241.8 (70.4)	278.6 (44.3)	207.8 (73.0)	< 0.001	241.4 (70.8)	277.9 (44.6)	208.2 (73.8)	< 0.001	248.9 (67.0)	286.4 (45.2)	211.4 (65.5)	0.005
	a For categorical variables, p-values are from a Pearson's chi-squared test. For continuous variables, from a Kruskal-Wallis test.
	bTime-to remission assessed throughout follow-up.
	Abbreviations. Δ, change; MADRS, Montgomery–Åsberg Depression Rating Scale; MDE, major depressive episode; SD, standard deviation; VEN, venlafaxine.

## Sheet: S3
	Supplementary Table 3. Results from genome-wide SNPs associations for remission status and percentage symptom improvement (European sub-cohort, N = 307).
						Remission Status		% Δ MADRS score		Time-to Remission		Response Trajectory		Annotation
	CHR	BP	SNP	Effect Allele (A1)	Non-Effect Allele (A2)	OR [95% CI]	P-valuea	Beta [95% CI]	P-valuea	HR [95% CI]	P-valueb	F	P-valuec	IRL-GREY MAF (1KGd)	SNP Type	Nearest Gene	CADD Scoree
	Remission Status
	6	125251374	rs6916777f	A	C	2.58 [1.73, 3.85]	3.53 × 10-6	14.03 [8.47, 19.59]	1.25 × 10-6	1.61 [1.1, 2.36]	1.34 × 10-2	4.36	1.79 × 10-3	0.46 (0.48)	INTg	RP11-510H23.1	0.54
	16	62808007	rs2962466	G	C	0.37 [0.24, 0.56]	2.29 × 10-6	-11.83 [-17.55, -6.11]	6.45 × 10-5	0.50 [0.36, 0.69]	2.23 × 10-5	3.38	0.02	0.35 (0.35)	ITR	RP11-50O21.1 (34kb)	1.10
	16	88820301	rs12597726	A	G	0.33 [0.21, 0.51]	1.42 × 10-6	-14.25 [-20.44, -8.06]	9.33 × 10-6	0.58 [0.42, 0.82]	1.58 × 10-3	5.46	1.06 × 10-4	0.29 (0.30)	INT	PIEZO1	12.37
	Percentage Symptom Improvement (% Δ MADRS)
	1	80340421	rs6696969	C	G	0.50 [0.32, 0.78]	2.61 × 10-3	-15.19 [-21.49, -8.89]	3.61 × 10-6	0.55 [0.39, 0.79]	1.24 × 10-3	4.40	1.61 × 10-3	0.20 (0.21)	ITR	RP11-339A11.1 (217kb)	0.91
	2	25146689	rs10204266	T	C	0.28 [0.14, 0.55]	2.07 × 10-4	-22.49 [-31.86, -13.12]	3.92 × 10-6	0.44 [0.27, 0.72]	1.08 × 10-3	2.36	0.23	0.10 (0.12)	ITR	ADCY3	6.05
	2	213162029	rs74865692	T	C	0.25 [0.12, 0.51]	1.51 × 10-4	-23.67 [-33.33, -14.02]	2.46 × 10-6	0.4 [0.23, 0.69]	8.58 × 10-4	5.51	9.13 × 10-5	0.09 (0.09)	INT	ERBB4	1.78
	17	64933783	rs9905054	G	C	0.32 [0.17, 0.63]	8.04 × 10-4	-21.58 [-30.58, -12.58]	4.04 × 10-6	0.44 [0.27, 0.71]	9.43 × 10-4	3.70	9.43 × 10-3	0.11 (0.09)	ITR	CACNG4 (27kb)	6.95
	20	44661945	rs77547060	C	A	0.25 [0.11, 0.57]	8.80 × 10-4	-25.59 [-35.93, -15.25]	2.01 × 10-6	0.34 [0.19, 0.64]	7.68 × 10-4	3.56	0.01	0.07 (0.09)	INT	SLC12A5	3.46
	a Logistic/linear regression (two-sided t-test for Beta) adjusted for sex, recruitment site, age, duration of treatment, duration of the current depressive episode, and the first two principal components from ancestry analysis (see Supplementary Figure 1).
	b Cox proportional-hazards model (two-sided, t-test for Beta), with time-to remission (event), remission as event, major and minor allele strata and sex, recruitment site, age, duration of the current depressive episode as predictors.
	c ANOVA p-value for linear mixed-effects model fit by restricted maximum likelihood (REML) for final MADRS score. Fixed effects include SNP allele (minor or major), sex, age, baseline MADRS score, MDE duration, and the first two principal components from ancestry analysis. Random effects include site and individual I.D.
	dMinor allele frequency for the 1000 genomes European populations.
	ePre-scored phred-like scores ("scaled C-scores") ranging from 1 to 99, where scores >2 are more likely to be functional.
	fSNP also among the top-associated with percentage symptom improvement.
	g Intronic within non-coding RNA.
	Abbreviations. % Δ , percentage change; 1KG, 1000 Genomes; ADCY3, Adenylate Cyclase 3; BP, base pair; CADD, Combined Annotation Dependent Depletion; CACNG4, Neuronal Voltage-Gated Calcium Channel Gamma-4 Subunit; CHR, chromosome; CI, confidence interval; ERBB4, Erb-B2 Receptor Tyrosine Kinase 4; H.R., hazard ratio; INT, intronic; ITR, intergenic; kb, kilobase; OR, odds ratio; PIEZO1, Piezo Type M…

## Sheet: S4
	Supplementary Table 4. Results from genome-wide SNPs associations for remission status and percentage symptom improvement for the African- and mixed-ancestry samples.
	CHR	SNP	Effect Allele (A1)	Non-Effect Allele (A2)	African-ancestry sub-cohort			Total Cohort
					% Δ MADRS score		Annotation	Remission Status		% Δ MADRS score		Annotation
					Beta [95% CI]	P-valuea	IRL-GREY MAF (1KGb)	OR [95% CI]	P-valuea	Beta [95% CI]	P-valuea	IRL-GREY MAF (1KGc)
	Remission Status
	6	rs6916777	A	C	-26.03 [-44.75, -7.31]	0.01644	0.48 (0.52)	2.27 [1.56, 3.30]	1.843e-05	12.04 [6.75, 17.32]	1.105e-05	0.46 (0.44)
	16	rs2962466	G	C	2.77 [-14.57, 20.10]	0.76	0.33 (0.41)	0.38 [0.25, 0.56]	1.226e-06	-11.61 [-16.99, -6.24]	3.003e-05	0.37 (0.33)
	16	rs12597726	A	G	-	-	0.03 (0.08)	0.34 [0.22, 0.53]	1.82e-06	-13.54 [-19.57, -7.52]	1.469e-05	0.27 (0.28)
	Percentage Symptom Improvement (% Δ MADRS)
	1	rs6696969	C	G	-23.94 [-82.09, 34.20]	0.44	0.05 (0.11)	0.47 [0.30, 0.74]	0.0009056	-15.71 [-21.81, -9.61]	7.598e-07	0.19 (0.25)
	2	rs10204266	T	C	5.09 [-47.36, 57.55]	0.85	0.14 (0.22)	0.38 [0.21, 0.69]	0.001546	-18.73 [-27.54, -9.93]	3.965e-05	0.10 (0.14)
	2	rs74865692	T	C	-	-	0.02 (0.04)	0.23 [0.12, 0.48]	6.206e-05	-23.34 [-32.71, -13.98]	1.629e-06	0.08 (0.05)
	17	rs9905054	G	C	12.57 [-28.14, 53.28]	0.56	0.10 (0.15)	0.36 [0.19, 0.67]	0.001275	-19.49 [-28.17, -10.81]	1.486e-05	0.11 (0.15)
	20	rs77547060	C	A	-	-	0.02 (0)	0.21 [0.09, 0.48]	0.000185	-26.19 [-36.18, -16.20]	4.882e-07	0.07 (0.04)
	Note. Remission results not shown in the African-ancestry sub-cohort due to small sample size. Missing results for percentage change in MADRS score due to low minor allele frequencies.
	a Logistic/linear regression (two-sided t-test for Beta) adjusted for sex, recruitment site, age, duration of treatment, duration of the current depressive episode, and the first two principal components from ancestry analysis.
	bMinor allele frequency for the 1000 genomes European populations.
	cMinor allele frequency for the 1000 genomes European populations.
	Abbreviations. % Δ , percentage change; 1KG, 1000 Genomes; ADCY3, Adenylate Cyclase 3; BP, base pair; CADD, Combined Annotation Dependent Depletion; CACNG4, Neuronal Voltage-Gated Calcium Channel Gamma-4 Subunit; CHR, chromosome; CI, confidence interval; ERBB4, Erb-B2 Receptor Tyrosine Kinase 4; H.R., hazard ratio; INT, intronic; ITR, intergenic; kb, kilobase; OR, odds ratio; PIEZO1, Piezo Type M…

## Sheet: S5
	Supplementary Table 5. Meta-analysis results for top-associated variants with remission status and percentage symptom improvement.
	CHR	SNP	Effect Allele	Non-Effect Allele	Average MAF	Effective Sample Size	Remission Statusa		% MADRS Improvement
							OR (SE)b	P-valuec	Beta (SE)b	P-valuec
	6	rs6916777	A	C	0.46	1325.7	1.15 (0.09)	0.13	1.96 (1.35)	0.15
	16	rs12597726	A	G	0.29	474.2	0.51 (0.18)	1.48 × 10-4	-8.15 (2.22)	2.48 × 10-4
	16	rs2962466	C	G	0.64	1319.4	1.11 (0.09)	0.25	3.11 (1.39)	0.03
	1	rs6696969	C	G	0.2	396	0.59 (0.19)	5.70 × 10-3	-9.98 (2.33)	1.78× 10-5
	2	rs10204266	T	C	0.1	417.3	0.51 (0.29)	0.02	-9.12 (3.50)	9.22 × 10-4
	2	rs74865692	T	C	0.1	1319.2	0.89 (0.15)	0.41	-4.94 (2.24)	0.03
	17	rs9905054	C	G	0.9	1273.7	1.29 (0.15)	0.08	6.05 (2.20)	5.97 × 10-4
	20	rs77547060	A	C	0.93	1203.2	1.64 (0.19)	7.59 × 10-3	8.69 (2.75)	1.59 × 10-4
	a In the case of STAR*D and STOP-PD II, remission was defined as HRSD ≤ 7, whereas, for CANBIND-1, MADRS score ≤ 10.
	b Inverse-variance weighting was used to estimate an averaged effect size after adjusting for sex, age, the first two principal components from ancestry analysis, and where for remission, baseline depressive symptom (MADRS/HRSD) score.
	c Adjusted for within-study genomic control (λ).

## Sheet: S6
	Supplementary Table 6. GWAS (remission) independent loci with p < 5 x 10-6
	CHR	SNP	POS	A2	A1	EUR MAF (1K genomes)	GWAS P-value	OR	SE	r2 with regional top SNP	Nearest gene	Distance from nearest gene	Position Type	CADD Score	RegulomeDB State	Minimum Chromatin State	Common Chromatin State
	16	rs2962466	62808007	C	G	0.3499	2.285e-06	0.369	0.2109	1	RP11-50O21.1	34118	intergenic	1.098	7	9	15
	16	rs2962459	62854585	A	G	0.3141	1.652e-05	0.4017	0.2117	0.737664	AC010546.1	5279	intergenic	12.96	6	9	15
	16	rs34308486	88818048	A	C	0.3072	-	-	-	0.955297	PIEZO1	0	intronic	8.214	4	4	5
	16	rs35999205	88818082	TA	T	0.3072	-	-	-	0.955297	PIEZO1	0	intronic	0.407	-	4	5
	16	rs12932785	88818100	C	A	0.3072	-	-	-	0.955297	PIEZO1	0	intronic	5.566	2b	4	5
	16	rs72199456	88819280	TCATTCATC	T	0.3201	-	-	-	0.906569	PIEZO1	0	intronic	4.507	-	3	5
	16	rs12597726	88820301	G	A	0.3022	1.42e-06	0.3259	0.2325	1	PIEZO1	0	intronic	12.37	2b	2	5
	16	rs12597751	88820430	G	T	0.3022	1.65e-06	0.3304	0.2311	1	PIEZO1	0	intronic	0.459	3a	2	5
	16	rs12596437	88820533	T	C	0.3101	-	-	-	0.950957	PIEZO1	0	intronic	1.843	4	2	5
	16	rs4782510	88822156	C	T	0.4036	0.004062	0.5575	0.2033	0.619622	PIEZO1	0	intronic	0.97	-	2	5
	16	rs11076713	88822747	C	T	0.4115	0.006986	0.5856	0.1984	0.600388	PIEZO1	0	intronic	2.979	2b	3	5
	16	rs9932392	88822782	G	A	0.4066	0.004162	0.5607	0.2019	0.620634	PIEZO1	0	intronic	3.509	4	3	5
	16	rs8063548	88823295	T	C	0.3877	0.003567	0.5471	0.207	0.61039	PIEZO1	0	intronic	1.195	7	4	5
	16	rs8056187	88823344	C	T	0.3837	0.004566	0.5556	0.2072	0.618281	PIEZO1	0	intronic	0.063	6	4	5
	16	rs735818	88825069	G	A	0.2982	1.473e-05	0.365	0.2326	0.940418	PIEZO1	0	intronic	4.378	4	2	5
	16	rs2278053	88826073	G	C	0.326	-	-	-	0.827807	PIEZO1	0	intronic	3.228	4	2	7
	6	6:125242431:A:AT	125242431	A	AT	0.492	-	-	-	0.871231	RP11-510H23.1	0	ncRNA_intronic	0.651	-	5	15
	6	6:125242431:A:ATT	125242431	A	ATT	0.2913	-	-	-	0.871231	RP11-510H23.1	0	ncRNA_intronic	0.634	-	5	15
	6	rs6916777	125251374	C	A	0.4791	3.525e-06	2.581	0.2045	1	RP11-510H23.1	0	ncRNA_intronic	0.544	5	4	15
	6	rs6922336	125251900	A	G	0.4801	2.665e-05	2.381	0.2065	0.728344	RP11-510H23.1	0	ncRNA_intronic	2.191	5	4	15
	6	rs145205029	125252034	T	TTTC	0.4881	-	-	-	0.633701	RP11-510H23.1	0	ncRNA_intronic	8.811	-	4	15
	6	rs145157035	125252106	CT	C	0.4891	-	-	-	0.630926	RP11-510H23.1	0	ncRNA_intronic	0.173	-	4	15
	Note. Lead SNPs are highlighted in blue. Table includes SNPs that are not in the GWAS that are in linkage disequilibrium (r2 > 0.6) with the lead SNPs at that particular locus.
	Reference: RegulomeDB Categorical Scores									Reference: 15-Chromatin State
	1: Likely to affect binding and linked to expression of a gene target									1 - TssA: Active TSS
	1a: eQTL + TF binding + matched TF motif + matched DNase footprint + DNase peak									2 - TssAFlnk: Flanking Active TSS
	1b: eQTL + TF binding + any motif + DNase footprint + DNase peak									3 - TxFlnk: Transcr. at gene 5' and 3'
	1c: eQTL + TF binding + matched TF motif + DNase peak									4 - Tx: Strong transcription
	1d: eQTL + TF binding + any motif + DNase peak									5 - TxWk: Weak transcription
	1e: eQTL + TF binding + matched TF motif									6 - EnhG: Genic enhancers
	1f: eQTL + TF binding/DNase peak / Likely to affect binding									7 - Enh: Enhancers Yellow
	2a: TF binding + matched TF motif + matched DNase footprint + DNase peak									8 - ZNF/Rpts: ZNF genes & repeats
	2b: TF binding + any motif + DNase footprint + DNase peak									9 - Het: Heterochromatin
	2c: TF binding + matched TF motif + DNase peak / Less likely to affect binding									10 - TssBiv: Bivalent/Poised TSS
	3a: TF binding + any motif + DNase peak									11 - BivFlnk: Flanking Bivalent TSS/Enh
	3b: TF binding + matched TF motif/ minimal binding evidence									12 - EnhBiv: Bivalent Enhancer
	4: TF binding + DNase peak									13 - ReprPC: Repressed PolyComb
	5: TF binding or DNase peak									14 - ReprPCWk: Weak Repressed PolyComb
	6: Motif hit / No binding evidence									15 - Quies: Quiescent/Low
	7: No evidence									For more information see https://egg2.wustl.edu/roadmap/web_portal/chr_state_learning.html
	NA: the variant does not exist in RegulomeDB

## Sheet: S7
	Supplementary Table 7. GWAS (percentage change in MADRS score) independent loci with p < 5 x 10-6
	CHR	SNP	POS	A2	A1	EUR MAF (1K genomes)	GWAS P-value	BETA	SE	r2 with regional top SNP	Nearest gene	Distance from nearest gene	Position Type	CADD Score	RegulomeDB State	Minimum Chromatin State	Common Chromatin State
	1	rs12039263	80323395	C	T	0.2008	5.089e-05	-13.53	3.291	0.950336	RP11-339A11.1	234392	intergenic	7.561	6	9	15
	1	rs12565593	80329664	T	G	0.2008	1.418e-05	-14.51	3.287	0.950336	RP11-339A11.1	228123	intergenic	0.376	7	9	15
	1	rs11162844	80329965	T	C	0.2445	9.878e-06	-13.69	3.043	0.711723	RP11-339A11.1	227822	intergenic	7.352	6	9	15
	1	rs7518086	80330158	A	G	0.2445	9.878e-06	-13.69	3.043	0.711723	RP11-339A11.1	227629	intergenic	0.346	6	9	15
	1	rs7520787	80330293	T	C	0.2445	9.878e-06	-13.69	3.043	0.711723	RP11-339A11.1	227494	intergenic	5.643	6	9	15
	1	rs7513109	80331320	T	A	0.2445	2.645e-05	-12.97	3.038	0.711723	RP11-339A11.1	226467	intergenic	1.336	5	9	15
	1	rs12745830	80336329	C	T	0.2008	5.215e-05	-13.56	3.301	0.950336	RP11-339A11.1	221458	intergenic	2.051	6	9	15
	1	rs12048935	80338559	C	G	0.2425	1.093e-05	-13.6	3.04	0.708203	RP11-339A11.1	219228	intergenic	8.42	7	9	15
	1	rs1370722	80338715	G	A	0.1948	1.539e-05	-14.51	3.301	0.901496	RP11-339A11.1	219072	intergenic	0.783	6	9	15
	1	rs12045531	80340164	C	G	0.2097	-	-	-	0.99371	RP11-339A11.1	217623	intergenic	1.085	4	7	15
	1	rs6696969	80340421	G	C	0.2087	3.607e-06	-15.19	3.215	1	RP11-339A11.1	217366	intergenic	0.911	7	9	15
	1	rs11162848	80340557	A	T	0.2863	-	-	-	0.64654	RP11-339A11.1	217230	intergenic	5.686	6	9	15
	1	1:80340606:G:GTATTAT	80340606	G	GTATTAT	0.2048	-	-	-	0.974942	RP11-339A11.1	217181	intergenic	8.173	NA	9	15
	2	rs5829946	25085801	TA	T	0.1004	-	-	-	0.677201	ADCY3	0	intronic	0.268	NA	5	5
	2	rs76125319	25124583	G	A	0.08946	0.007797	-16	5.972	0.639847	ADCY3	0	intronic	2.992	7	4	5
	2	rs10204266	25146689	C	T	0.1203	3.921e-06	-22.49	4.781	1	ADCY3	3980	intergenic	6.05	5	5	5
	2	rs13313741	25150436	C	T	0.1392	7.437e-06	-21.64	4.743	0.838843	ADCY3	7727	intergenic	0.063	5	5	15
	2	rs6721847	25152709	T	C	0.1243	5.095e-05	-19.49	4.741	0.942668	ADCY3	10000	intergenic	9.627	5	5	15
	2	rs201660489	25157381	TC	T	0.1282	-	-	-	0.888713	DNAJC27	9123	intergenic	2.001	NA	5	15
	2	rs7566051	25160743	C	A	0.1243	0.0001004	-18.44	4.677	0.904938	DNAJC27	5761	intergenic	1.078	5	1	15
	2	rs79272567	25177181	T	C	0.1243	0.0001011	-18.45	4.68	0.906268	DNAJC27	0	intronic	0.037	7	4	4
	2	rs79548295	25185519	C	T	0.1103	3.974e-05	-20.95	5.02	0.827184	DNAJC27	0	intronic	9.876	6	4	5
	2	rs78950366	25228047	G	A	0.1223	0.0005179	-16.59	4.726	0.86856	DNAJC27-AS1	0	ncRNA_intronic	12	6	4	15
	2	rs59041483	25255648	G	A	0.1223	0.000612	-16.47	4.755	0.86856	DNAJC27-AS1	0	ncRNA_intronic	1.682	7	5	15
	2	rs59181424	25260628	G	C	0.1223	0.000612	-16.47	4.755	0.86856	DNAJC27-AS1	0	ncRNA_exonic	8.455	6	5	15
	2	rs76056058	25279476	C	T	0.1083	0.0002909	-18.77	5.117	0.808714	EFR3B	0	intronic	1.964	5	5	15
	2	rs2002945	25290305	T	G	0.1203	0.002025	-15.71	5.044	0.827924	EFR3B	0	intronic	0.411	NA	5	15
	2	rs4999510	25294344	G	A	0.1213	0.0006189	-16.44	4.752	0.877233	EFR3B	0	intronic	0.292	7	5	15
	2	rs75051161	213131988	A	G	0.08151	1.349e-05	-23.37	5.28	0.673237	ERBB4	0	intronic	12.52	7	5	15
	2	rs58138021	213135289	C	A	0.08151	5.89e-06	-24.49	5.306	0.736952	ERBB4	0	intronic	2.145	7	5	15
	2	rs60837516	213135690	C	A	0.0825	5.89e-06	-24.49	5.306	0.725904	ERBB4	0	intronic	0.617	7	5	15
	2	rs139430408	213139802	C	A	0.08151	5.89e-06	-24.49	5.306	0.736952	ERBB4	0	intronic	2.542	7	5	15
	2	rs112258343	213140579	A	C	0.0835	1.139e-05	-23.6	5.286	0.715114	ERBB4	0	intronic	1.239	7	5	15
	2	rs73066369	213143151	A	T	0.08449	1.139e-05	-23.6	5.286	0.704572	ERBB4	0	intronic	12.58	5	5	15
	2	rs73066370	213145327	T	C	0.08449	1.139e-05	-23.6	5.286	0.704572	ERBB4	0	intronic	2.948	5	5	15
	2	rs139942845	213149515	A	AT	0.1143	-	-	-	0.604072	ERBB4	0	intronic	3.857	NA	5	15
	2	rs73066385	213151653	T	C	0.07654	5.394e-06	-24.28	5.24	0.796389	ERBB4	0	intronic	1.904	6	5	15
	2	rs17838597	213161234	A	C	0.09145	2.456e-06	-23.67	4.927	1	ERBB4	0	intronic	3.641	6	5	15
	2	rs74865692	213162029	C	T	0.09145	2.456e-06	-23.67	4.927	1	ERBB4	0	intronic	1.782	5	5	15
	2	rs16848285	213168282	G	A	0.1352	0.0009117	-13.75	4.103	0.652546	ERBB4	0	intronic	4.963	7	14	15
	2	rs75469068	213171575	A	C	0.1332	0.0004514	-14.98	4.221	0.674669	ERBB4	0	intronic	0.345	6	5	15
	2	rs12468422	213171925	G	T	0.1252	0.0001671	-16.14	4.232	0.713109	ERBB4	0	intronic	0.943	7	5	15
	2	rs12468487	213172276	C	T	0.1332	0.0004977	-14.63	4.154	0.66401	ERBB4	0	intronic	2.363	6	5	15
	2	rs79507907	213172382	C	A	0.1332	0.0004977	-14.63	4.154	0.66401	ERBB4	0	intronic	7.243	7	5	15
	2	rs74436049	213172799	G	T	0.1332	0.0004977	-14.63	4.154	0.66401	ERBB4	0	intronic	0.206	6	5	15
	2	rs79985135	213172891	G	A	0.1342	0.0004977	-14.63	4.154	0.65824	ERBB4	0	intronic	4.982	6	5	15
	2	rs74861635	213172907	G	A	0.1332	0.0004977	-14.63	4.154	0.66401	ERBB4	0	intronic	0.288	6	5	15
	2	rs80259527	213173005	C	T	0.1332	0.0004977	-14.63	4.154	0.66401	ERBB4	0	intronic	4.616	7	5	15
	2	rs16848312	213173172	G	A	0.1332	0.0004977	-14.63	4.154	0.66401	ERBB4	0	intronic	0.192	7	5	15
	2	rs76435340	213173405	C	T	0.1332	0.0004977	-14.63	4.154	0.66401	ERBB4	0	intronic	2.085	5	5	15
	2	rs12470893	213174472	C	T	0.1332	0.0004514	-14.98	4.221	0.674669	ERBB4	0	intronic	0.711	7	5	15
	2	rs141071369	213178258	AATATC	A	0.1322	-	-	-	0.663673	ERBB4	0	intronic	3.533	NA	5	15
	2	rs10497970	213179749	C	T	0.1352	0.0005502	-14.54	4.162	0.652546	ERBB4	0	intronic	2.976	5	5	15
	2	rs76822566	213179823	A	T	0.1262	0.0001872	-16.05	4.241	0.70667	ERBB4	0	intronic	9.055	7	5	15
	2	rs78428807	213181930	C	A	0.1252	0.0001872	-16.05	4.241	0.713109	ERBB4	0	intronic	1.038	6	5	15
	2	rs75719406	213187448	G	A	0.1322	0.000161	-15.27	3.996	0.669162	ERBB4	0	intronic	17.19	7	5	15
	2	rs79642755	213188760	G	A	0.1332	0.0001094	-15.38	3.921	0.669321	ERBB4	0	intronic	0.118	7	5	15
	2	rs7562445	213192048	G	T	0.1252	0.0001421	-15.88	4.119	0.708208	ERBB4	0	intronic	0.013	5	5	15
	2	rs7562365	213192110	C	A	0.1252	0.0001421	-15.88	4.119	0.708208	ERBB4	0	intronic	2.038	5	5	15
	2	rs80038522	213194404	T	C	0.1332	0.000374	-14.8	4.111	0.669325	ERBB4	0	intronic	1.551	7	5	15
	2	rs2888054	213195197	C	T	0.1272	0.0001049	-15.54	3.953	0.695313	ERBB4	0	intronic	4.924	5	1	15
	2	rs13387445	213203884	C	T	0.09145	0.0001997	-16.86	4.477	0.676207	ERBB4	0	intronic	0.054	6	5	15
	2	rs2135160	213214467	T	C	0.09145	0.0003591	-16.26	4.504	0.676207	ERBB4	0	intronic	11.02	7	5	15
	2	rs78172498	213217828	T	A	0.0825	0.0001084	-17.82	4.54	0.732976	ERBB4	0	intronic	8.953	7	5	15
	6	6:125242431:A:AT	125242431	A	AT	0.492	-	-	-	0.871231	RP11-510H23.1	0	ncRNA_intronic	0.651	NA	5	15
	6	6:125242431:A:ATT	125242431	A	ATT	0.2913	-	-	-	0.871231	RP11-510H23.1	0	-	0.634	NA	5	15
	6	rs6916777	125251374	C	A	0.4791	1.252e-06	14.03	2.835	1	RP11-510H23.1	0	ncRNA_intronic	0.544	5	4	15
	6	rs6922336	125251900	A	G	0.4801	2.225e-05	12.79	2.966	0.728344	RP11-510H23.1	0	ncRNA_intronic	2.191	5	4	15
	6	rs145205029	125252034	T	TTTC	0.4881	-	-	-	0.633701	RP11-510H23.1	0	ncRNA_intronic	8.811	NA	4	15
	6	rs145157035	125252106	CT	C	0.4891	-	-	-	0.630926	RP11-510H23.1	0	ncRNA_intronic	0.173	NA	4	15
	17	rs72843396	64933463	C	T	0.07058	0.001338	-17.24	5.324	0.715479	CACNG4	27562	intergenic	0.394	5	1	14
	17	rs9905054	64933783	C	G	0.09443	4.041e-06	-21.58	4.591	1	CACNG4	27242	intergenic	6.954	5	5	14
	17	rs72843400	64933800	G	A	0.08052	0.0002869	-17.85	4.861	0.843673	CACNG4	27225	intergenic	0.484	5	5	14
	17	rs55781512	64935181	A	G	0.0825	0.0003088	-17.71	4.85	0.8201	CACNG4	25844	intergenic	9.995	5	5	14
	17	rs138163952	64935655	GA	G	0.0825	-	-	-	0.8201	CACNG4	25370	intergenic	0.496	NA	5	14
	17	rs17713225	64941377	T	G	0.1044	-	-	-	0.629214	CACNG4	19648	intergenic	13.72	5	2	13
	20	rs74616372	44615889	T	C	0.09841	0.001924	-15.04	4.806	0.744587	FTLP1	11174	intergenic	11.88	4	5	14
	20	rs6073985	44630804	A	G	0.09642	0.000309	-18.59	5.091	0.763076	MMP9	6742	intergenic	3.712	6	5	14
	20	rs77547060	44661945	A	C	0.09145	2.01e-06	-25.59	5.275	1	SLC12A5	0	intronic	3.457	5	12	13
	Note. Lead SNPs are highlighted in blue. Table includes SNPs that are not in the GWAS that are in linkage disequilibrium (r2 > 0.6) with the lead SNPs at that particular locus.
	Reference: RegulomeDB Categorical Scores									Reference: 15-Chromatin State
	1: Likely to affect binding and linked to expression of a gene target									1 - TssA: Active TSS
	1a: eQTL + TF binding + matched TF motif + matched DNase footprint + DNase peak									2 - TssAFlnk: Flanking Active TSS
	1b: eQTL + TF binding + any motif + DNase footprint + DNase peak									3 - TxFlnk: Transcr. at gene 5' and 3'
	1c: eQTL + TF binding + matched TF motif + DNase peak									4 - Tx: Strong transcription
	1d: eQTL + TF binding + any motif + DNase peak									5 - TxWk: Weak transcription
	1e: eQTL + TF binding + matched TF motif									6 - EnhG: Genic enhancers
	1f: eQTL + TF binding/DNase peak / Likely to affect binding									7 - Enh: Enhancers Yellow
	2a: TF binding + matched TF motif + matched DNase footprint + DNase peak									8 - ZNF/Rpts: ZNF genes & repeats
	2b: TF binding + any motif + DNase footprint + DNase peak									9 - Het: Heterochromatin
	2c: TF binding + matched TF motif + DNase peak / Less likely to affect binding									10 - TssBiv: Bivalent/Poised TSS
	3a: TF binding + any motif + DNase peak									11 - BivFlnk: Flanking Bivalent TSS/Enh
	3b: TF binding + matched TF motif/ minimal binding evidence									12 - EnhBiv: Bivalent Enhancer
	4: TF binding + DNase peak									13 - ReprPC: Repressed PolyComb
	5: TF binding or DNase peak									14 - ReprPCWk: Weak Repressed PolyComb
	6: Motif hit / No binding evidence									15 - Quies: Quiescent/Low
	7: No evidence									For more information see https://egg2.wustl.edu/roadmap/web_portal/chr_state_learning.html
	NA: the variant does not exist in RegulomeDB

## Sheet: S8
	Supplementary Table 8. Summary of SNP functional annotations from GWAS.
	Functional Annotation	Reference Number of SNPs	Reference Proportion of SNPs	Remission Status				Percentage MADRS score improvement
				# of SNPs	Proportion of SNPs	Enrichment	Fisher P-value	# of SNPs	Proportion of SNPs	Enrichment	Fisher P-value
	UTR3	233824	0.0093225	0	0	0	1	0	0	0	1
	UTR5	71546	0.00285252	0	0	0	1	0	0	0	1
	downstream	284177	0.0113301	0	0	0	1	0	0	0	1
	exonic	254736	0.0101563	0	0	0	1	0	0	0	1
	intergenic	11684523	0.465859	2	0.0952381	0.204436	0.000590781	26	0.333333	0.715525	0.0226618
	intronic	9137749	0.36432	14	0.666667	1.8299	0.00569051	44	0.564103	1.54837	0.000363401
	ncRNA_exonic	259951	0.0103642	0	0	0	1	1	0.0128205	1.237	0.556308
	ncRNA_intronic	2884355	0.114998	5	0.238095	2.07042	0.0851848	7	0.0897436	0.78039	0.595786
	ncRNA_splicing	1313	5.23489e-05	0	0	0	1	0	0	0	1
	splicing	2830	0.000112831	0	0	0	1	0	0	0	1
	upstream	266686	0.0106327	0	0	0	1	0	0	0	1
	Note. Annotated SNPs are those passing the suggestive GWAS p-value threshold, p = 5 × 10-6, and any SNPs that are in high LD with them (r2 > 0.6). Annotations were obtained using Ensembl (build 85) and applied using ANNOVAR within FUMA.

## Sheet: S9
	Supplementary Table 9. Associations with variants in candidate genes previously implicated in antidepressant response (see Fabbri et al., 2014)
	Gene	SNP	Effect Allele	N	Remission Status (remitter = 1, non-remitter = 0)						Percentage Change in MADRS score (Improvement)
					OR	SE	95% CI Lower	95% CI Upper	Z-score	P-value	BETA	SE	95% CI Lower	95% CI Upper	Z-score	P-value
	HTR3A	rs1062613	-	-	-	-	-	-	-	-	-	-	-	-	-	-
	MAOA	rs1137070	-	-	-	-	-	-	-	-	-	-	-	-	-	-
	MAOA	rs1176713	G	307	0.9664	0.2187	0.6295	1.483	-0.1565	0.8756	0.6838	3.4	-5.98	7.347	0.2011	0.8407
	HTR3B	rs1176744	C	307	0.9064	0.2042	0.6074	1.353	-0.4809	0.6306	0.3221	3.162	-5.875	6.519	0.1019	0.9189
	HTR3B	rs130058	A	298	1.047	0.2018	0.7052	1.555	0.2291	0.8188	1.806	3.193	-4.452	8.064	0.5656	0.5721
	FKBP5	rs1360780	T	300	1.192	0.1964	0.8115	1.752	0.8964	0.3701	1.172	3.039	-4.784	7.128	0.3857	0.7
	FKBP5	rs1800042	-	-	-	-	-	-	-	-	-	-	-	-	-	-
	TPH1	rs1800532	T	304	0.8545	0.1919	0.5866	1.245	-0.8191	0.4127	-2.073	3.029	-8.009	3.863	-0.6844	0.4942
	HTR6	rs1805054	T	306	0.8171	0.2702	0.4811	1.388	-0.7477	0.4546	-2.689	4.227	-10.97	5.597	-0.636	0.5253
	NR3C1	rs1876828	T	307	1.086	0.2326	0.6882	1.712	0.353	0.7241	-0.784	3.648	-7.934	6.366	-0.2149	0.83
	NR3C1	rs1928040	G	306	1.359	0.1878	0.9401	1.963	1.631	0.1028	4.486	2.9	-1.198	10.17	1.547	0.123
	GRIK4	rs1954787	T	307	1.003	0.186	0.6965	1.444	0.01523	0.9878	-0.2679	2.903	-5.957	5.421	-0.0923	0.9265
	GRIK4	rs2224721	-	-	-	-	-	-	-	-	-	-	-	-	-	-
	SLC6A2	rs2242446	C	307	1.73	0.214	1.137	2.631	2.561	0.01045	7.667	3.176	1.442	13.89	2.414	0.01638
	SLC6A2	rs242939	C	305	0.8931	0.3467	0.4526	1.762	-0.3261	0.7443	3.061	5.496	-7.712	13.83	0.5569	0.578
	SLC6A2	rs242941	A	307	0.9589	0.1945	0.655	1.404	-0.2158	0.8291	-1.072	3.038	-7.025	4.882	-0.3528	0.7245
	SLC6A4	rs25531	-	-	-	-	-	-	-	-	-	-	-	-	-	-
	IDO2	rs2929115	A	307	0.7778	0.3435	0.3967	1.525	-0.7315	0.4645	-6.675	5.112	-16.69	3.344	-1.306	0.1926
	IDO2	rs2929116	T	307	0.7778	0.3435	0.3967	1.525	-0.7315	0.4645	-6.675	5.112	-16.69	3.344	-1.306	0.1926
	GSK3B	rs334558	-	-	-	-	-	-	-	-	-	-	-	-	-	-
	GSK3B	rs33940208	-	-	-	-	-	-	-	-	-	-	-	-	-	-
	GSK3B	rs36024	A	301	0.9266	0.1835	0.6467	1.328	-0.4152	0.678	-2.081	2.92	-7.805	3.642	-0.7127	0.4766
	GSK3B	rs4290270	A	307	0.926	0.1994	0.6264	1.369	-0.3855	0.6999	-3.714	3.025	-9.642	2.214	-1.228	0.2204
	GSK3B	rs4633	C	306	0.7489	0.1821	0.5241	1.07	-1.588	0.1123	-4.371	2.841	-9.939	1.196	-1.539	0.1249
	COMT	rs4680	G	307	0.7487	0.1814	0.5246	1.068	-1.595	0.1106	-4.407	2.821	-9.936	1.122	-1.562	0.1193
	COMT	rs4818	G	303	0.8536	0.1915	0.5865	1.242	-0.827	0.4083	-2.57	2.979	-8.408	3.268	-0.8627	0.389
	OPRM1	rs540825	A	305	1.131	0.2006	0.7634	1.676	0.6143	0.539	0.3495	3.141	-5.806	6.505	0.1113	0.9115
	GNB3	rs5443	T	307	1.281	0.2133	0.8436	1.946	1.163	0.2449	3.173	3.231	-3.159	9.505	0.9822	0.3268
	GNB3	rs5569	A	300	0.7057	0.199	0.4778	1.042	-1.752	0.07983	-5.249	3.023	-11.17	0.6761	-1.736	0.08356
	BDNF	rs6265	T	307	1.144	0.2478	0.7041	1.86	0.5442	0.5863	2.66	3.871	-4.928	10.25	0.687	0.4926
	HTR1A	rs6295	G	307	0.9069	0.189	0.6261	1.314	-0.5169	0.6052	-1.15	2.949	-6.93	4.63	-0.3899	0.6969
	HTR1B	rs6298	A	307	1.026	0.2083	0.6823	1.544	0.1248	0.9007	-0.4931	3.281	-6.923	5.937	-0.1503	0.8806
	HTR2A	rs6311	T	306	0.8043	0.179	0.5662	1.142	-1.217	0.2238	-3.243	2.808	-8.746	2.26	-1.155	0.249
	HTR2A	rs6313	A	307	0.8072	0.179	0.5684	1.146	-1.196	0.2315	-3.15	2.799	-8.636	2.335	-1.126	0.2612
	HTR2A	rs6314	-	-	-	-	-	-	-	-	-	-	-	-	-	-
	HTR2A	rs6323	-	-	-	-	-	-	-	-	-	-	-	-	-	-
	TPH2	rs7305115	A	307	0.9939	0.1895	0.6856	1.441	-0.03204	0.9744	-2.888	2.916	-8.602	2.827	-0.9904	0.3228
	TPH2	rs769224	-	-	-	-	-	-	-	-	-	-	-	-	-	-
	TPH2	rs7997012	A	296	0.7607	0.1888	0.5254	1.101	-1.449	0.1475	-3.43	2.833	-8.982	2.123	-1.211	0.227
	TPH2	rs9316233	-	-	-	-	-	-	-	-	-	-	-	-	-	-

## Sheet: S10
	Supplementary Table 10. Associations with variants in ABCB1 (chr7:87133175-87342611) including those reported by Uhr et al., 2008.
	SNP	Effect Allele	N	Remission Status (remitter = 1, non-remitter = 0)						Percentage Change in MADRS score (Improvement)
				OR	SE	95% CI Lower	95% CI Upper	Z-score	P-value	BETA	SE	95% CI Lower	95% CI Upper	Z-score	P-value
	rs3842	C	307	1.649	0.2617	0.9872	2.754	1.911	0.05604	7.485	3.919	-0.1963	15.17	1.91	0.05711
	rs17064	A	300	1.685	0.3622	0.8287	3.428	1.441	0.1496	7.386	5.624	-3.637	18.41	1.313	0.1901
	rs111609902	-	-	-	-	-	-	-	-	-	-	-	-	-	-
	rs1882478	T	307	0.793	0.2079	0.5276	1.192	-1.116	0.2646	-2.583	3.266	-8.985	3.819	-0.7909	0.4297
	rs4148747	A	306	1.073	0.2544	0.6519	1.767	0.2782	0.7808	1.481	4.01	-6.377	9.34	0.3695	0.712
	rs28401781	T	306	1.073	0.2544	0.6519	1.767	0.2782	0.7808	1.481	4.01	-6.377	9.34	0.3695	0.712
	rs2235067	T	305	1.116	0.2558	0.6757	1.842	0.4276	0.669	1.73	4.035	-6.179	9.64	0.4288	0.6684
	rs4148743	T	296	1.033	0.1878	0.715	1.493	0.1737	0.8621	-0.8745	2.945	-6.647	4.898	-0.2969	0.7667
	rs1882477	G	304	1.154	0.2447	0.7141	1.863	0.5838	0.5594	1.613	3.743	-5.724	8.95	0.4308	0.6669
	rs2373589	T	305	1.139	0.231	0.724	1.79	0.5616	0.5744	1.065	3.574	-5.94	8.07	0.298	0.7659
	rs56036106	T	301	0.7797	0.3382	0.4019	1.513	-0.7357	0.4619	-2.108	5.239	-12.38	8.161	-0.4023	0.6878
	rs4148742	G	307	1.086	0.254	0.6601	1.786	0.3246	0.7455	1.502	3.984	-6.306	9.311	0.3771	0.7064
	rs4148740	G	307	1.086	0.254	0.6601	1.786	0.3246	0.7455	1.502	3.984	-6.306	9.311	0.3771	0.7064
	rs10246696	A	307	1.086	0.254	0.6601	1.786	0.3246	0.7455	1.502	3.984	-6.306	9.311	0.3771	0.7064
	rs11979702	A	307	1.133	0.2553	0.6869	1.869	0.4893	0.6246	1.599	3.991	-6.223	9.421	0.4007	0.689
	rs55912869	C	307	1.086	0.254	0.6601	1.786	0.3246	0.7455	1.502	3.984	-6.306	9.311	0.3771	0.7064
	rs56243536	T	307	1.086	0.254	0.6601	1.786	0.3246	0.7455	1.502	3.984	-6.306	9.311	0.3771	0.7064
	rs10280101	C	307	1.086	0.254	0.6601	1.786	0.3246	0.7455	1.502	3.984	-6.306	9.311	0.3771	0.7064
	rs10225473	G	307	1.133	0.2553	0.6869	1.869	0.4893	0.6246	1.599	3.991	-6.223	9.421	0.4007	0.689
	rs35280822	A	301	0.9128	0.1928	0.6256	1.332	-0.4734	0.6359	-0.02851	3.01	-5.929	5.872	-0.009472	0.9924
	rs66867614	A	307	1.086	0.254	0.6601	1.786	0.3246	0.7455	1.502	3.984	-6.306	9.311	0.3771	0.7064
	rs7787082	A	307	1.105	0.2303	0.7039	1.736	0.4355	0.6632	0.8755	3.55	-6.082	7.833	0.2466	0.8054
	rs2373586	A	302	1.028	0.188	0.7114	1.487	0.1485	0.8819	-0.6967	2.933	-6.445	5.052	-0.2375	0.8124
	rs28681479	C	307	1.133	0.2553	0.6869	1.869	0.4893	0.6246	1.599	3.991	-6.223	9.421	0.4007	0.689
	rs28371078	A	307	1.086	0.254	0.6601	1.786	0.3246	0.7455	1.502	3.984	-6.306	9.311	0.3771	0.7064
	rs6959435	G	302	1.028	0.188	0.7114	1.487	0.1485	0.8819	-0.6967	2.933	-6.445	5.052	-0.2375	0.8124
	rs2032583	G	307	1.086	0.254	0.6601	1.786	0.3246	0.7455	1.502	3.984	-6.306	9.311	0.3771	0.7064
	rs2032582	A	307	0.9987	0.1887	0.6899	1.446	-0.007023	0.9944	-0.452	2.944	-6.222	5.318	-0.1535	0.8781
	rs4148739	C	307	1.086	0.254	0.6601	1.786	0.3246	0.7455	1.502	3.984	-6.306	9.311	0.3771	0.7064
	rs11983225	C	307	1.086	0.254	0.6601	1.786	0.3246	0.7455	1.502	3.984	-6.306	9.311	0.3771	0.7064
	rs11760837	C	307	1.133	0.2553	0.6869	1.869	0.4893	0.6246	1.599	3.991	-6.223	9.421	0.4007	0.689
	rs4148738	C	301	1.16	0.1886	0.8015	1.679	0.787	0.4313	0.5891	2.932	-5.158	6.336	0.2009	0.8409
	rs11972405	C	307	1.086	0.254	0.6601	1.786	0.3246	0.7455	1.502	3.984	-6.306	9.311	0.3771	0.7064
	rs10274587	A	307	1.086	0.254	0.6601	1.786	0.3246	0.7455	1.502	3.984	-6.306	9.311	0.3771	0.7064
	rs10234411	T	301	1.16	0.1886	0.8015	1.679	0.787	0.4313	0.5891	2.932	-5.158	6.336	0.2009	0.8409
	rs10248420	G	307	1.105	0.2303	0.7039	1.736	0.4355	0.6632	0.8755	3.55	-6.082	7.833	0.2466	0.8054
	rs2235040	T	307	1.086	0.254	0.6601	1.786	0.3246	0.7455	1.502	3.984	-6.306	9.311	0.3771	0.7064
	rs12720067	T	306	1.14	0.2555	0.6909	1.881	0.5123	0.6085	1.615	3.998	-6.22	9.45	0.404	0.6865
	rs10268314	C	306	1.092	0.2541	0.6637	1.797	0.3465	0.7289	1.518	3.991	-6.305	9.34	0.3802	0.704
	rs12154941	T	304	0.9132	0.1933	0.6253	1.334	-0.4696	0.6386	0.04239	3.005	-5.847	5.932	0.01411	0.9888
	rs4148737	C	305	0.8453	0.1925	0.5796	1.233	-0.8731	0.3826	-0.5543	2.984	-6.404	5.295	-0.1857	0.8528
	rs4148736	A	305	0.8453	0.1925	0.5796	1.233	-0.8731	0.3826	-0.5543	2.984	-6.404	5.295	-0.1857	0.8528
	rs10276603	C	306	1.14	0.2555	0.6909	1.881	0.5123	0.6085	1.615	3.998	-6.22	9.45	0.404	0.6865
	rs4728700	T	304	1.076	0.1871	0.7456	1.552	0.3906	0.6961	-0.4066	2.916	-6.123	5.309	-0.1394	0.8892
	rs6961419	C	305	0.8453	0.1925	0.5796	1.233	-0.8731	0.3826	-0.5543	2.984	-6.404	5.295	-0.1857	0.8528
	rs6961882	C	305	0.8453	0.1925	0.5796	1.233	-0.8731	0.3826	-0.5543	2.984	-6.404	5.295	-0.1857	0.8528
	rs4148735	T	305	0.8453	0.1925	0.5796	1.233	-0.8731	0.3826	-0.5543	2.984	-6.404	5.295	-0.1857	0.8528
	rs1922242	T	305	0.8453	0.1925	0.5796	1.233	-0.8731	0.3826	-0.5543	2.984	-6.404	5.295	-0.1857	0.8528
	rs2235046	T	305	1.076	0.1871	0.7458	1.553	0.3918	0.6952	-0.4097	2.912	-6.117	5.297	-0.1407	0.8882
	rs28381920	A	306	1.935	0.3735	0.9308	4.024	1.768	0.07708	8.867	5.669	-2.245	19.98	1.564	0.1189
	rs2091766	T	303	0.9887	0.1932	0.677	1.444	-0.05899	0.953	2.27	3.028	-3.666	8.205	0.7494	0.4542
	rs12704363	T	304	0.8553	0.2054	0.5719	1.279	-0.7613	0.4465	0.4093	3.257	-5.974	6.792	0.1257	0.9001
	rs28381909	A	303	0.7342	0.1984	0.4977	1.083	-1.557	0.1194	-2.43	3.1	-8.505	3.646	-0.7838	0.4338
	rs10808072	A	307	1.242	0.1821	0.8694	1.775	1.191	0.2335	2.3	2.865	-3.315	7.915	0.8027	0.4228
	rs60412009	C	307	1.167	0.2548	0.7081	1.923	0.6052	0.5451	1.685	3.974	-6.103	9.473	0.4242	0.6718
	rs113686230	A	307	1.167	0.2548	0.7081	1.923	0.6052	0.5451	1.685	3.974	-6.103	9.473	0.4242	0.6718
	rs67781154	T	307	1.242	0.1821	0.8694	1.775	1.191	0.2335	2.3	2.865	-3.315	7.915	0.8027	0.4228
	rs2235013	C	307	1.242	0.1821	0.8694	1.775	1.191	0.2335	2.3	2.865	-3.315	7.915	0.8027	0.4228
	rs2235035	A	306	0.8376	0.2043	0.5612	1.25	-0.8677	0.3856	-0.3968	3.246	-6.759	5.965	-0.1222	0.9028
	rs2235033	A	307	1.242	0.1821	0.8694	1.775	1.191	0.2335	2.3	2.865	-3.315	7.915	0.8027	0.4228
	rs2032588	A	306	1.81	0.3671	0.8816	3.717	1.617	0.1059	8.327	5.629	-2.706	19.36	1.479	0.1401
	rs1128503	A	307	1.204	0.1873	0.8342	1.738	0.992	0.3212	1.047	2.913	-4.663	6.757	0.3595	0.7195
	rs10276036	C	307	1.204	0.1873	0.8342	1.738	0.992	0.3212	1.047	2.913	-4.663	6.757	0.3595	0.7195
	rs4728702	A	307	1.204	0.1873	0.8342	1.738	0.992	0.3212	1.047	2.913	-4.663	6.757	0.3595	0.7195
	rs12704364	C	307	1.242	0.1821	0.8694	1.775	1.191	0.2335	2.3	2.865	-3.315	7.915	0.8027	0.4228
	rs6961665	C	307	1.242	0.1821	0.8694	1.775	1.191	0.2335	2.3	2.865	-3.315	7.915	0.8027	0.4228
	rs3789244	G	307	1.204	0.1873	0.8342	1.738	0.992	0.3212	1.047	2.913	-4.663	6.757	0.3595	0.7195
	rs10225464	G	307	1.204	0.1873	0.8342	1.738	0.992	0.3212	1.047	2.913	-4.663	6.757	0.3595	0.7195
	rs2235027	G	307	1.242	0.1821	0.8694	1.775	1.191	0.2335	2.3	2.865	-3.315	7.915	0.8027	0.4228
	rs2235026	T	307	1.204	0.1873	0.8342	1.738	0.992	0.3212	1.047	2.913	-4.663	6.757	0.3595	0.7195
	rs1922240	C	307	0.8366	0.2044	0.5604	1.249	-0.873	0.3826	-0.4151	3.24	-6.766	5.936	-0.1281	0.8981
	rs73383494	G	306	1.81	0.3671	0.8816	3.717	1.617	0.1059	8.327	5.629	-2.706	19.36	1.479	0.1401
	rs1922241	A	306	0.8456	0.2045	0.5664	1.263	-0.8198	0.4124	-0.4538	3.235	-6.794	5.887	-0.1403	0.8885
	rs57924923	A	307	1.138	0.3203	0.6074	2.132	0.4038	0.6864	4.078	5.103	-5.924	14.08	0.7991	0.4249
	rs11772987	G	307	1.167	0.2548	0.7081	1.923	0.6052	0.5451	1.685	3.974	-6.103	9.473	0.4242	0.6718
	rs60749469	C	307	1.138	0.3203	0.6074	2.132	0.4038	0.6864	4.078	5.103	-5.924	14.08	0.7991	0.4249
	rs60224992	C	307	1.138	0.3203	0.6074	2.132	0.4038	0.6864	4.078	5.103	-5.924	14.08	0.7991	0.4249
	rs13239201	C	304	0.8514	0.205	0.5697	1.272	-0.785	0.4325	-0.2863	3.239	-6.635	6.062	-0.08839	0.9296
	rs56364292	T	305	1.813	0.3666	0.8837	3.719	1.623	0.1047	8.466	5.629	-2.566	19.5	1.504	0.1336
	rs10244266	G	302	1.221	0.2608	0.7323	2.035	0.7652	0.4441	2.259	4.114	-5.805	10.32	0.5491	0.5833
	rs28381873	T	307	1.138	0.3203	0.6074	2.132	0.4038	0.6864	4.078	5.103	-5.924	14.08	0.7991	0.4249
	rs28381869	G	307	1.138	0.3203	0.6074	2.132	0.4038	0.6864	4.078	5.103	-5.924	14.08	0.7991	0.4249
	rs28381868	T	306	1.81	0.3671	0.8816	3.717	1.617	0.1059	8.327	5.629	-2.706	19.36	1.479	0.1401
	rs868755	T	298	1.158	0.1918	0.7951	1.687	0.7649	0.4443	1.083	3.003	-4.802	6.969	0.3608	0.7185
	rs1882479	G	302	1.221	0.2608	0.7323	2.035	0.7652	0.4441	2.259	4.114	-5.805	10.32	0.5491	0.5833
	rs2235023	T	307	1.138	0.3203	0.6074	2.132	0.4038	0.6864	4.078	5.103	-5.924	14.08	0.7991	0.4249
	rs28381863	C	304	1.588	0.3396	0.8163	3.09	1.362	0.1731	5.998	5.221	-4.235	16.23	1.149	0.2516
	rs28381862	A	304	1.588	0.3396	0.8163	3.09	1.362	0.1731	5.998	5.221	-4.235	16.23	1.149	0.2516
	rs6948766	A	299	0.8426	0.1836	0.588	1.207	-0.9332	0.3507	-1.348	2.89	-7.012	4.317	-0.4663	0.6414
	rs13237132	G	302	0.8904	0.2107	0.5892	1.346	-0.5508	0.5818	0.8701	3.314	-5.625	7.366	0.2625	0.7931
	rs28381857	G	305	1.072	0.3045	0.5904	1.947	0.229	0.8189	2.548	4.81	-6.879	11.98	0.5298	0.5966
	rs955000	G	305	1.072	0.3045	0.5904	1.947	0.229	0.8189	2.548	4.81	-6.879	11.98	0.5298	0.5966
	rs10274441	G	302	1.221	0.2608	0.7323	2.035	0.7652	0.4441	2.259	4.114	-5.805	10.32	0.5491	0.5833
	rs956825	T	301	0.8926	0.2107	0.5907	1.349	-0.5392	0.5898	0.9704	3.322	-5.54	7.48	0.2921	0.7704
	rs11975994	G	301	1.193	0.1874	0.8262	1.722	0.9415	0.3465	1.014	2.924	-4.716	6.744	0.3469	0.7289
	rs59112334	T	305	1.072	0.3045	0.5904	1.947	0.229	0.8189	2.548	4.81	-6.879	11.98	0.5298	0.5966
	rs4148734	A	301	0.9283	0.2122	0.6125	1.407	-0.3508	0.7258	1.605	3.352	-4.966	8.175	0.4787	0.6325
	rs1202170	C	297	0.8477	0.1844	0.5906	1.217	-0.8964	0.37	-1.291	2.901	-6.977	4.395	-0.445	0.6566
	rs1202169	C	299	1.161	0.1888	0.8017	1.68	0.7891	0.4301	0.7262	2.944	-5.043	6.496	0.2467	0.8053
	rs28381848	C	304	1.588	0.3396	0.8163	3.09	1.362	0.1731	5.998	5.221	-4.235	16.23	1.149	0.2516
	rs1202168	A	299	1.161	0.1888	0.8017	1.68	0.7891	0.4301	0.7262	2.944	-5.043	6.496	0.2467	0.8053
	rs1202167	T	298	1.156	0.19	0.7966	1.678	0.763	0.4455	0.7047	2.945	-5.067	6.476	0.2393	0.811
	rs1202166	A	295	0.7084	0.2012	0.4775	1.051	-1.714	0.08656	-2.269	3.147	-8.436	3.898	-0.7212	0.4714
	rs1202165	A	298	1.156	0.19	0.7966	1.678	0.763	0.4455	0.7047	2.945	-5.067	6.476	0.2393	0.811
	rs1016794	A	297	1.204	0.1902	0.8295	1.749	0.9775	0.3283	1.441	2.936	-4.313	7.195	0.4909	0.6239
	rs1016793	A	296	1.145	0.1939	0.7827	1.674	0.6969	0.4859	1.318	2.995	-4.552	7.187	0.44	0.6603
	rs2235021	A	298	1.196	0.1901	0.8241	1.736	0.9424	0.346	1.249	2.936	-4.506	7.005	0.4255	0.6708
	rs2235020	A	298	1.196	0.1901	0.8241	1.736	0.9424	0.346	1.249	2.936	-4.506	7.005	0.4255	0.6708
	rs2235015	A	298	1.446	0.2261	0.9282	2.252	1.63	0.103	4.301	3.511	-2.579	11.18	1.225	0.2215
	rs6950978	T	296	0.8302	0.2175	0.5421	1.272	-0.8555	0.3923	0.9326	3.401	-5.732	7.598	0.2743	0.7841
	rs6969155	A	298	1.196	0.1901	0.8241	1.736	0.9424	0.346	1.249	2.936	-4.506	7.005	0.4255	0.6708
	rs12539098	C	297	1.212	0.1906	0.8342	1.761	1.009	0.313	1.582	2.935	-4.17	7.333	0.5389	0.5903
	rs10256836	C	296	0.8302	0.2175	0.5421	1.272	-0.8555	0.3923	0.9326	3.401	-5.732	7.598	0.2743	0.7841
	rs10259849	C	296	0.8302	0.2175	0.5421	1.272	-0.8555	0.3923	0.9326	3.401	-5.732	7.598	0.2743	0.7841
	rs2520464	T	298	1.196	0.1901	0.8241	1.736	0.9424	0.346	1.249	2.936	-4.506	7.005	0.4255	0.6708
	rs12334183	C	298	1.446	0.2261	0.9282	2.252	1.63	0.103	4.301	3.511	-2.579	11.18	1.225	0.2215
	rs10260862	C	298	1.446	0.2261	0.9282	2.252	1.63	0.103	4.301	3.511	-2.579	11.18	1.225	0.2215
	rs115167759	A	299	1.449	0.2285	0.926	2.267	1.623	0.1045	4.334	3.564	-2.652	11.32	1.216	0.225
	rs114403436	G	299	1.449	0.2285	0.926	2.267	1.623	0.1045	4.334	3.564	-2.652	11.32	1.216	0.225
	rs28718458	A	301	1.478	0.2259	0.9495	2.302	1.73	0.08355	4.632	3.5	-2.228	11.49	1.324	0.1867
	rs10280623	C	302	1.505	0.2274	0.964	2.351	1.799	0.07207	4.757	3.501	-2.105	11.62	1.359	0.1753
	rs13226726	T	305	2.185	0.378	1.041	4.584	2.067	0.0387	12.41	5.607	1.418	23.4	2.213	0.02766
	rs75232677	C	302	0.8588	0.2979	0.4789	1.54	-0.511	0.6094	-0.07075	4.576	-9.039	8.898	-0.01546	0.9877
	rs1202178	A	302	0.886	0.189	0.6118	1.283	-0.6408	0.5217	-4.11	2.905	-9.803	1.583	-1.415	0.1581
	rs73200311	-	-	-	-	-	-	-	-	-	-	-	-	-	-
	rs74569377	C	302	0.8588	0.2979	0.4789	1.54	-0.511	0.6094	-0.07075	4.576	-9.039	8.898	-0.01546	0.9877
	rs1202176	G	307	1.274	0.1874	0.8822	1.839	1.291	0.1966	4.722	2.932	-1.024	10.47	1.611	0.1083
	rs1202175	G	307	1.274	0.1874	0.8822	1.839	1.291	0.1966	4.722	2.932	-1.024	10.47	1.611	0.1083
	rs1202174	T	307	1.274	0.1874	0.8822	1.839	1.291	0.1966	4.722	2.932	-1.024	10.47	1.611	0.1083
	rs1202173	A	307	1.274	0.1874	0.8822	1.839	1.291	0.1966	4.722	2.932	-1.024	10.47	1.611	0.1083
	rs1202172	C	307	1.274	0.1874	0.8822	1.839	1.291	0.1966	4.722	2.932	-1.024	10.47	1.611	0.1083
	rs1202171	T	307	1.274	0.1874	0.8822	1.839	1.291	0.1966	4.722	2.932	-1.024	10.47	1.611	0.1083
	rs73200315	C	301	1.451	0.385	0.6821	3.085	0.9662	0.334	6.183	5.886	-5.354	17.72	1.05	0.2944
	rs73387255	A	302	0.7456	0.279	0.4316	1.288	-1.052	0.2927	-0.972	4.243	-9.289	7.345	-0.229	0.819
	rs17327442	A	302	0.7456	0.279	0.4316	1.288	-1.052	0.2927	-0.972	4.243	-9.289	7.345	-0.229	0.819
	rs4148733	G	302	0.7456	0.279	0.4316	1.288	-1.052	0.2927	-0.972	4.243	-9.289	7.345	-0.229	0.819
	rs1202186	C	307	1.274	0.1874	0.8822	1.839	1.291	0.1966	4.722	2.932	-1.024	10.47	1.611	0.1083
	rs1202185	C	307	1.274	0.1874	0.8822	1.839	1.291	0.1966	4.722	2.932	-1.024	10.47	1.611	0.1083
	rs1202184	T	302	0.9348	0.1865	0.6485	1.347	-0.3614	0.7178	-3.355	2.882	-9.002	2.293	-1.164	0.2453
	rs1211152	A	302	0.9263	0.3678	0.4505	1.905	-0.208	0.8352	-0.1459	5.682	-11.28	10.99	-0.02567	0.9795
	rs1202182	G	307	1.274	0.1874	0.8822	1.839	1.291	0.1966	4.722	2.932	-1.024	10.47	1.611	0.1083
	rs1202181	G	300	1.227	0.1915	0.8428	1.786	1.067	0.2858	4.874	3.021	-1.047	10.8	1.613	0.1078
	rs17327624	T	296	0.8431	0.2463	0.5203	1.366	-0.693	0.4883	-0.122	3.837	-7.642	7.398	-0.03179	0.9747
	rs11763872	-	-	-	-	-	-	-	-	-	-	-	-	-	-
	rs7802773	G	305	0.7933	0.1959	0.5404	1.165	-1.182	0.2372	-5.6	3.007	-11.49	0.2932	-1.862	0.06353
	rs13229143	C	304	0.8337	0.1894	0.5752	1.209	-0.9599	0.3371	-4.85	2.933	-10.6	0.8994	-1.653	0.09933
	rs12535512	C	306	1.04	0.1925	0.7131	1.516	0.2034	0.8388	-1.072	2.994	-6.939	4.795	-0.3581	0.7205
	rs2188526	T	307	0.9386	0.1876	0.6499	1.356	-0.3381	0.7353	-3.412	2.924	-9.143	2.319	-1.167	0.2442
	rs3789243	G	307	0.8397	0.1907	0.5778	1.22	-0.9159	0.3597	-4.495	2.96	-10.3	1.305	-1.519	0.1299
	rs1858923	G	307	0.9386	0.1876	0.6499	1.356	-0.3381	0.7353	-3.412	2.924	-9.143	2.319	-1.167	0.2442
	rs78234380	A	307	0.5735	0.438	0.243	1.353	-1.27	0.2043	-11.99	6.51	-24.75	0.7724	-1.841	0.06657
	rs117448677	G	307	0.5735	0.438	0.243	1.353	-1.27	0.2043	-11.99	6.51	-24.75	0.7724	-1.841	0.06657
	rs17327747	T	307	0.5735	0.438	0.243	1.353	-1.27	0.2043	-11.99	6.51	-24.75	0.7724	-1.841	0.06657
	rs117142455	T	307	0.5735	0.438	0.243	1.353	-1.27	0.2043	-11.99	6.51	-24.75	0.7724	-1.841	0.06657
	rs2214105	T	307	0.5735	0.438	0.243	1.353	-1.27	0.2043	-11.99	6.51	-24.75	0.7724	-1.841	0.06657
	rs2214104	G	307	0.5735	0.438	0.243	1.353	-1.27	0.2043	-11.99	6.51	-24.75	0.7724	-1.841	0.06657
	rs28381817	C	304	1.394	0.3778	0.6647	2.922	0.8787	0.3796	5.62	5.808	-5.763	17	0.9677	0.334
	rs2188525	A	307	0.5735	0.438	0.243	1.353	-1.27	0.2043	-11.99	6.51	-24.75	0.7724	-1.841	0.06657
	rs2214103	G	307	0.5735	0.438	0.243	1.353	-1.27	0.2043	-11.99	6.51	-24.75	0.7724	-1.841	0.06657
	rs2235074	A	306	0.566	0.438	0.2399	1.335	-1.3	0.1937	-12.2	6.509	-24.96	0.5589	-1.874	0.0619
	rs2888599	T	307	0.5735	0.438	0.243	1.353	-1.27	0.2043	-11.99	6.51	-24.75	0.7724	-1.841	0.06657
	rs9332385	C	307	2.651	0.3837	1.25	5.625	2.541	0.01105	13.46	5.543	2.595	24.32	2.428	0.01577
	rs2214102	T	307	1.182	0.3343	0.6138	2.276	0.5002	0.617	3.635	5.147	-6.453	13.72	0.7062	0.4806
	rs3213619	G	307	0.5735	0.438	0.243	1.353	-1.27	0.2043	-11.99	6.51	-24.75	0.7724	-1.841	0.06657
	rs28746504	G	307	0.5735	0.438	0.243	1.353	-1.27	0.2043	-11.99	6.51	-24.75	0.7724	-1.841	0.06657
	rs28381797	T	307	0.5735	0.438	0.243	1.353	-1.27	0.2043	-11.99	6.51	-24.75	0.7724	-1.841	0.06657
	rs4728709	A	306	0.514	0.3567	0.2555	1.034	-1.866	0.06205	-10.86	5.272	-21.2	-0.5323	-2.061	0.04018
	rs17149810	T	306	0.514	0.3567	0.2555	1.034	-1.866	0.06205	-10.86	5.272	-21.2	-0.5323	-2.061	0.04018
	rs4148732	C	303	1.01	0.291	0.5707	1.786	0.03258	0.974	2.025	4.545	-6.883	10.93	0.4455	0.6563
	rs144716718	G	307	0.5735	0.438	0.243	1.353	-1.27	0.2043	-11.99	6.51	-24.75	0.7724	-1.841	0.06657
	rs17328198	C	307	0.5735	0.438	0.243	1.353	-1.27	0.2043	-11.99	6.51	-24.75	0.7724	-1.841	0.06657
	rs28381794	C	305	2.614	0.3844	1.23	5.552	2.499	0.01245	13.91	5.6	2.929	24.88	2.483	0.01359
	rs17328260	G	307	0.5735	0.438	0.243	1.353	-1.27	0.2043	-11.99	6.51	-24.75	0.7724	-1.841	0.06657
	rs79418406	G	307	0.5735	0.438	0.243	1.353	-1.27	0.2043	-11.99	6.51	-24.75	0.7724	-1.841	0.06657
	rs17328288	C	307	0.5735	0.438	0.243	1.353	-1.27	0.2043	-11.99	6.51	-24.75	0.7724	-1.841	0.06657
	rs28381787	T	307	0.5735	0.438	0.243	1.353	-1.27	0.2043	-11.99	6.51	-24.75	0.7724	-1.841	0.06657
	rs114847793	T	305	0.5721	0.438	0.2425	1.35	-1.275	0.2023	-12.11	6.525	-24.9	0.6814	-1.856	0.06451
	rs56731648	T	307	0.5735	0.438	0.243	1.353	-1.27	0.2043	-11.99	6.51	-24.75	0.7724	-1.841	0.06657
	rs13233308	T	296	1.122	0.195	0.7653	1.644	0.5883	0.5563	0.5164	3.014	-5.392	6.425	0.1713	0.8641
	rs28381780	G	307	0.5735	0.438	0.243	1.353	-1.27	0.2043	-11.99	6.51	-24.75	0.7724	-1.841	0.06657
	rs28381779	A	301	0.966	0.2932	0.5437	1.716	-0.1179	0.9061	1.512	4.598	-7.499	10.52	0.3288	0.7425
	rs17149824	T	307	0.5298	0.3541	0.2647	1.061	-1.794	0.07283	-10.8	5.222	-21.03	-0.5637	-2.068	0.03951
	rs28381771	G	306	0.5751	0.4378	0.2438	1.356	-1.264	0.2063	-11.94	6.521	-24.73	0.8368	-1.832	0.06801
	rs141882959	T	307	0.5735	0.438	0.243	1.353	-1.27	0.2043	-11.99	6.51	-24.75	0.7724	-1.841	0.06657
	rs55746263	T	307	0.5735	0.438	0.243	1.353	-1.27	0.2043	-11.99	6.51	-24.75	0.7724	-1.841	0.06657
	rs116888417	A	307	0.5735	0.438	0.243	1.353	-1.27	0.2043	-11.99	6.51	-24.75	0.7724	-1.841	0.06657
	rs117606166	T	307	0.5735	0.438	0.243	1.353	-1.27	0.2043	-11.99	6.51	-24.75	0.7724	-1.841	0.06657
	rs5014439	G	300	1.062	0.2043	0.7117	1.585	0.2953	0.7677	1.673	3.168	-4.535	7.882	0.5282	0.5977
	rs28381770	T	307	0.5735	0.438	0.243	1.353	-1.27	0.2043	-11.99	6.51	-24.75	0.7724	-1.841	0.06657
	rs17328447	C	307	0.5735	0.438	0.243	1.353	-1.27	0.2043	-11.99	6.51	-24.75	0.7724	-1.841	0.06657
	rs28381767	A	307	0.5735	0.438	0.243	1.353	-1.27	0.2043	-11.99	6.51	-24.75	0.7724	-1.841	0.06657
	rs10276499	C	307	0.5298	0.3541	0.2647	1.061	-1.794	0.07283	-10.8	5.222	-21.03	-0.5637	-2.068	0.03951
	rs10264856	A	306	0.5356	0.3545	0.2673	1.073	-1.761	0.07824	-10.7	5.228	-20.95	-0.4524	-2.047	0.04159
	rs17250003	G	307	0.5735	0.438	0.243	1.353	-1.27	0.2043	-11.99	6.51	-24.75	0.7724	-1.841	0.06657
	rs28865664	C	307	0.5298	0.3541	0.2647	1.061	-1.794	0.07283	-10.8	5.222	-21.03	-0.5637	-2.068	0.03951
	rs2214101	C	307	0.5298	0.3541	0.2647	1.061	-1.794	0.07283	-10.8	5.222	-21.03	-0.5637	-2.068	0.03951
	rs2188522	A	307	0.5735	0.438	0.243	1.353	-1.27	0.2043	-11.99	6.51	-24.75	0.7724	-1.841	0.06657
	rs2157926	A	307	0.5298	0.3541	0.2647	1.061	-1.794	0.07283	-10.8	5.222	-21.03	-0.5637	-2.068	0.03951
	rs2188532	T	307	0.5735	0.438	0.243	1.353	-1.27	0.2043	-11.99	6.51	-24.75	0.7724	-1.841	0.06657
	rs115229840	G	307	0.5735	0.438	0.243	1.353	-1.27	0.2043	-11.99	6.51	-24.75	0.7724	-1.841	0.06657
	rs58448193	C	307	0.5735	0.438	0.243	1.353	-1.27	0.2043	-11.99	6.51	-24.75	0.7724	-1.841	0.06657
	rs10246878	A	305	1.076	0.2008	0.7262	1.595	0.3662	0.7142	1.944	3.202	-4.333	8.22	0.607	0.5443
	rs118038149	G	307	0.5735	0.438	0.243	1.353	-1.27	0.2043	-11.99	6.51	-24.75	0.7724	-1.841	0.06657
	rs144758059	G	307	0.5735	0.438	0.243	1.353	-1.27	0.2043	-11.99	6.51	-24.75	0.7724	-1.841	0.06657
	rs10267099	G	307	1.092	0.2005	0.7373	1.618	0.4393	0.6604	2.046	3.188	-4.203	8.294	0.6416	0.5216
	rs10486996	G	307	0.5735	0.438	0.243	1.353	-1.27	0.2043	-11.99	6.51	-24.75	0.7724	-1.841	0.06657
	rs12539395	T	307	0.5298	0.3541	0.2647	1.061	-1.794	0.07283	-10.8	5.222	-21.03	-0.5637	-2.068	0.03951
	rs118076780	C	307	0.5735	0.438	0.243	1.353	-1.27	0.2043	-11.99	6.51	-24.75	0.7724	-1.841	0.06657
	rs116868231	-	-	-	-	-	-	-	-	-	-	-	-	-	-
	rs7810499	C	303	1.398	0.3776	0.6669	2.93	0.8872	0.375	5.734	5.817	-5.667	17.14	0.9858	0.325
	rs28746495	T	307	0.5298	0.3541	0.2647	1.061	-1.794	0.07283	-10.8	5.222	-21.03	-0.5637	-2.068	0.03951
	rs6951067	C	307	0.5298	0.3541	0.2647	1.061	-1.794	0.07283	-10.8	5.222	-21.03	-0.5637	-2.068	0.03951
	rs115971798	-	-	-	-	-	-	-	-	-	-	-	-	-	-
	rs112421854	-	-	-	-	-	-	-	-	-	-	-	-	-	-
	rs117102999	T	307	0.5735	0.438	0.243	1.353	-1.27	0.2043	-11.99	6.51	-24.75	0.7724	-1.841	0.06657
	rs7790722	T	307	0.5298	0.3541	0.2647	1.061	-1.794	0.07283	-10.8	5.222	-21.03	-0.5637	-2.068	0.03951
	rs6465117	A	307	0.5298	0.3541	0.2647	1.061	-1.794	0.07283	-10.8	5.222	-21.03	-0.5637	-2.068	0.03951
	rs2106522	G	306	0.5349	0.3613	0.2635	1.086	-1.732	0.08329	-11.91	5.309	-22.32	-1.508	-2.244	0.02557
	rs2157930	A	305	1.068	0.2014	0.7197	1.585	0.3263	0.7442	1.976	3.205	-4.304	8.257	0.6167	0.5379
	rs2157929	G	307	0.5298	0.3541	0.2647	1.061	-1.794	0.07283	-10.8	5.222	-21.03	-0.5637	-2.068	0.03951
	rs111741511	G	307	0.5735	0.438	0.243	1.353	-1.27	0.2043	-11.99	6.51	-24.75	0.7724	-1.841	0.06657
	rs12540931	C	307	0.5298	0.3541	0.2647	1.061	-1.794	0.07283	-10.8	5.222	-21.03	-0.5637	-2.068	0.03951
	rs75957367	C	307	0.5735	0.438	0.243	1.353	-1.27	0.2043	-11.99	6.51	-24.75	0.7724	-1.841	0.06657
	rs28746485	A	307	0.5735	0.438	0.243	1.353	-1.27	0.2043	-11.99	6.51	-24.75	0.7724	-1.841	0.06657
	rs73705300	C	307	0.5735	0.438	0.243	1.353	-1.27	0.2043	-11.99	6.51	-24.75	0.7724	-1.841	0.06657
	rs62489862	-	-	-	-	-	-	-	-	-	-	-	-	-	-
	rs79583886	T	307	0.5735	0.438	0.243	1.353	-1.27	0.2043	-11.99	6.51	-24.75	0.7724	-1.841	0.06657
	rs144566481	A	307	0.5735	0.438	0.243	1.353	-1.27	0.2043	-11.99	6.51	-24.75	0.7724	-1.841	0.06657
	rs17250255	G	306	0.5728	0.4372	0.2431	1.35	-1.274	0.2026	-12	6.521	-24.78	0.7854	-1.84	0.06684
	rs17328880	T	307	0.5735	0.438	0.243	1.353	-1.27	0.2043	-11.99	6.51	-24.75	0.7724	-1.841	0.06657
	rs2188531	C	307	0.5298	0.3541	0.2647	1.061	-1.794	0.07283	-10.8	5.222	-21.03	-0.5637	-2.068	0.03951
	rs1015415	T	307	0.5298	0.3541	0.2647	1.061	-1.794	0.07283	-10.8	5.222	-21.03	-0.5637	-2.068	0.03951
	rs6465118	A	307	0.5298	0.3541	0.2647	1.061	-1.794	0.07283	-10.8	5.222	-21.03	-0.5637	-2.068	0.03951
	rs148445756	C	307	0.5298	0.3541	0.2647	1.061	-1.794	0.07283	-10.8	5.222	-21.03	-0.5637	-2.068	0.03951
	rs6971865	G	307	0.5298	0.3541	0.2647	1.061	-1.794	0.07283	-10.8	5.222	-21.03	-0.5637	-2.068	0.03951
	rs17149864	G	307	0.5298	0.3541	0.2647	1.061	-1.794	0.07283	-10.8	5.222	-21.03	-0.5637	-2.068	0.03951
	rs113686434	C	306	0.532	0.3539	0.2659	1.065	-1.783	0.07457	-10.68	5.214	-20.9	-0.4571	-2.048	0.04148
	rs2188528	T	307	0.5735	0.438	0.243	1.353	-1.27	0.2043	-11.99	6.51	-24.75	0.7724	-1.841	0.06657
	rs2188527	A	307	0.5298	0.3541	0.2647	1.061	-1.794	0.07283	-10.8	5.222	-21.03	-0.5637	-2.068	0.03951
	rs2214106	A	307	0.5298	0.3541	0.2647	1.061	-1.794	0.07283	-10.8	5.222	-21.03	-0.5637	-2.068	0.03951
	rs77505893	C	307	0.5735	0.438	0.243	1.353	-1.27	0.2043	-11.99	6.51	-24.75	0.7724	-1.841	0.06657
	rs2373574	A	307	0.5298	0.3541	0.2647	1.061	-1.794	0.07283	-10.8	5.222	-21.03	-0.5637	-2.068	0.03951
	rs28381724	A	301	0.9293	0.3099	0.5062	1.706	-0.2366	0.813	2.744	4.848	-6.758	12.25	0.5661	0.5718
	rs28381718	G	307	0.5735	0.438	0.243	1.353	-1.27	0.2043	-11.99	6.51	-24.75	0.7724	-1.841	0.06657

[truncated: 12 more sheets: S11, S12, S13, S14, S15, S16, S17, S18, S19, S20, S21, S22]
